# Supplementary material for: Perinatal hepatitis B virus transmission in Lao PDR: A prospective cohort study
Source: PLoS One. 2019 Apr 24;14(4):e0215011. doi: 10.1371/journal.pone.0215011 (PMC6481786; doi:10.1371/journal.pone.0215011)
Supplement: S1 File — (XLSX) [file pone.0215011.s001.xlsx]

## Sheet: Sheet2
Running number	age	marital	parity	abortion	childrenalive	gothbvvaccin	childrengothbv	inclusion-mentruationdates	gestationageincl	placeinclusion	gestation1consult	coinfection	detailcoinfectin	dghbvbeforepregn	methodehbvdg	treatedhbv	detailtthbv	starteddate	stopdate	fatherage	fatherprof	detailprof	hbvstatusfath	numberfamily	incomemonth-kip	familyhbv	detailfamilyhbv	familydcdhbv	clinicalinclu	hctinclu	hbinclu	pltinclu	waghbs	whbeag	wantihbe	wantihbc	mhbvdna	sgptnclu	ttttakenbeforeblootest	detailttt	traditionalmedinclu	detailtraditionalmedinclu	ablebuyhbig	ablebuyingarv	trialparticipat	gadelivery	hbvdnanalyse	modedelivery	complicatdelivery
1	24	maried	2	yes	0	0	0	266	37	mahosot	20	no		no	rapid test	0				45	worker		3	5	10000000	Yes	1)frere de la mere 43 (good health) 2) sa femme 40 ans (good health)	0	1	39	12.4	298	positive	1	0		5.1	47	0		0		1	1	1	39	A1	cesarien	Yes
2	34	maried	4	no	3	3	0	196	29	mahosot	15	yes	VIH	no	elisa	1	3TC+TDF+Kaletra	09mar2014		36	trader		1	5	6000000	Yes	1)grande soeur de la mere 39 (good health) 2) le fils de la grande soeur de la mere 21 (good health)	0	1	37	11	198	positive	1	0		2.8	257	1	3TC+TDF+Kaletra	0		1	1	1	38	A1	vaginal	No
3	26	maried	3	yes	0	0	0	152	13	mahosot	8	no		no	rapid test	0				41	worker		3	6	2500000	don't know			1	33	10	299	positive	1	0		8.6	78	0		0		1	1	1	39	A0	vaginal	No
4	24	maried	3	yes	1	1	9	172	26	mahosot	19	no		no	rapid test	0				30	officer		3	4	3000000	Yes	son frere 30 (good health)	0	1	36	11	288	positive	0	1		4	6	0		0		1	1	1	38	A0	vaginal	No
5	36	maried	1	no	0	0	0	118	17	mahosot	8	no		yes	rapid test	0				41	worker		2	7	2000000	don't know			1	33	11	259	positive	0	1		7.3	45	0		0		1	1	1	39	A1	cesarien	No
6	29	maried	2	yes	0	0	0	169	21	mahosot	8	no		yes	rapid test	0				58	officer		1	6	12000000	Yes	son frere 27 (good health)	0	1	36	12	266	positive	1	0		7.6	16	0		0		1	1	1	39	A1	vaginal	No
7	29	maried	3	no	1	1	9	147	21	mahosot	10	no		yes	rapid test	0				32	other	etudiant	2	2	1500000	Yes	son frere 30 ans (good health)	0	1	36	11	329	positive	1	0		8.4	26	0		0		1	1	1	40	A1	vaginal	No
8	20	maried	1	no	0	0	0	256	40	mahosot	18	no		no	rapid test	0				28	worker		3	5	2500000	don't know			1	38	13	256	positive	1	0		6.9	9	0		0		1	1	1	41	A1	vaginal	No
9	22	maried	2	yes	0	0	0	160	18	mahosot	9	no		no	rapid test	0				21	worker		1	2	2000000	don't know			1	36	11	303	positive	0	1		3.4	12	0		0		1	1	1	37	A1	vaginal	No
10	25	maried	2	yes	0	0	0	166	23	mahosot	14	no		no	rapid test	0				27	trader		3	12	5000000	don't know			1	41	13	242	positive	1	0		3.5	11	0		0		1	1	1	40	A1	vaginal	No
11	27	maried	1	no	0	0	0	204	28	mahosot	15	no		yes	rapid test	0				29	officer		2	2	5000000	don't know			1	41	13	242	positive	0	1		0	14	0		0		1	1	1	39	A1	vaginal	No
12	22	maried	1	no	0	0	0	248	35	mahosot	14	no		no	rapid test	0				25	worker		3	6	4000000	don't know			1	28	10	203	positive	1	0		7.4	27	0		0		1	1	1	40	A1	vaginal	No
13	34	maried	2	no	1	1	9	259	25	mahosot	14	no		yes	rapid test	0				36	officer		2	10	20000000	don't know			1	29	9	200	positive	0	1		3.3	35	0		0		1	1	1	39	A1	vaginal	No
14	33	maried	2	no	1	1	9	100	14	mahosot	9	no		no	rapid test	0				32	officer		3	3	3000000	don't know			1	38	12	188	positive	0	1		4.1	23	0		0		1	1	1	39	A1	vaginal	No
15	20	maried	1	no	0	0	0	224	32	mahosot	20	no		no	rapid test	0				25	worker		3	5	6000000	don't know			1	42	13	242	positive	1	0		9	18	0		0		1	1	1	40	A1	vaginal	No
16	33	maried	3	no	2	2	9	43	10	mahosot	5	no		yes	elisa	0				34	officer		2	6	2500000	Yes	soeur 42 ans (good health)	0	1	39	12	382	positive	0	1		3.7	59	0		0		1	1	1	41	A1	vaginal	No
17	24	maried	1	no	0	0	0	182	26	mahosot	18	no		no	rapid test	0				27	other	agriculture	3	6	4000000	don't know			1	37	12	220	positive	0	1		5	32	0		0		1	1	1	42	A1	vaginal	No
18	29	maried	1	no	0	0	0	200	29	mahosot	16	no		no	rapid test	0				29	other	etudiant	3	7		don't know			1	32	10	218	positive	1	0		8.6	22	0		0		1	0	1	39	A1	vaginal	No
19	32	maried	2	no	1	1	9	91	13	mahosot	7	no		yes	rapid test	0				38	officer		1	3	4000000	Yes	mari 38 (good health)	0	1	38	12	233	positive	0	1		4.6	18	0		0		1	1	1	39	A1	cesarien	No
20	31	maried	2	yes	0	0	0	168	25	mahosot	12	no		no	rapid test	0				37	worker		3	10	5000000	don't know			1	38	9	290	positive	1	1		8.1	23	0		0		1	1	1	40	A1	vaginal	No
21	29	maried	3	yes	0	0	0	116	17	mahosot	6	no		no	rapid test	0				30	worker		3	2	3000000	don't know			1	39	12	220	positive	0	1		5	8	0		0		1	1	1	38	A1	vaginal	No
22	27	maried	1	no	0	0	0	183	24	mahosot	6	no		no	rapid test	0				26	officer		3	2	2500000	Yes	soeur 23 ans (good health)	0	1	38	11	207	positive	0	1		2.3	19	0		0		1	1	1	39	A1	vaginal	No
23	28	maried	1	no	0	0	0	169	24	mahosot	19	no		yes	rapid test	0				28	officer		1	7	5000000	Yes	pere deces du cancer du foie a l age de 49 ans	1	1	35	11	379	positive	1			7.8	29	0		0		1	1	1	38	A0	vaginal	No
24	24	maried	1	no	0	0	0	96	14	mahosot	8	no		no	elisa	0				24	officer		3	2	3000000	don't know			1	39	12	231	positive	0	1		6.4	21	0		0		1	1	1	40	A1	cesarien	No
25	25	maried	1	no	0	0	0	207	29	mahosot	9	no		no	rapid test	0				23	officer		3	4	6000000	don't know			1	38	11	207	positive	1			7.4	23	0		0		1	1	1	39	A1	vaginal	No
26	26	maried	3	yes	1	1	9	162	27	mahosot	17	no		no	rapid test	0				29	worker		3	3	4000000	don't know			1	37	11	503	positive	1			8.2	47	0		0		1	1	1	40	A1	vaginal	No
27	27	maried	1	no	0	0	0	90	12	mahosot	7	no		yes	rapid test	0				27	worker		3	2	3000000	don't know			1	38	12	308	positive	0	1		5.2	29	0		0		1	1	1	39	A1	vaginal	No
28	21	maried	1	no	0	0	0	146	20	mahosot	15	no		no	elisa	0				48	worker		3	7		don't know			1	36	11	220	positive	0	1		3.2	15	0		0		1	0	1	40	A1	vaginal	No
29	29	maried	3	no	1	1	9	114	16	mahosot	15	no		yes	elisa	0				31	worker		2	6	4000000	don't know			1	40	12	223	positive	1			8.2	6	0		0		1	1	1	40	A1	cesarien	No
30	32	maried	2	no	1	1	9	142	19	mahosot	10	no		yes	rapid test	0				32	officer		3	3	8000000	Yes	pere 60 ans good health	0	1	35	11	251	positive	0	1		0	13	0		0		1	1	1	36	A1	cesarien	No
31	29	maried	2	no	1	1	9	205	29	mahosot	15	no		no	rapid test	0				27	worker		3	3		don't know			1	30	9	259	positive	0	1		6	13	0		0		1	0	1	40	A1	vaginal	No
32	25	maried	2	yes	0	0	0	186	26	mahosot	8	no		no	elisa	0				28	officer		3	2	2000000	don't know			1	34	11	194	positive	1			9.3	13	0		0		1	1	1	41	A1	vaginal	No
33	27	maried	2	yes	0	0	0	175	12	mahosot	7	no		no	rapid test	0				28	officer		3	6	12000000	don't know			1	47	14	233	positive	0	1		5.2	44	0		0		1	1	1	39	A1	vaginal	No
34	25	maried	2	yes	0	0	0	147	20	mahosot	16	no		no	elisa	0				27	officer		3	2	6000000	don't know			1	36	11	273	positive	0	1		3.7	26	0		0		1	1	1	41	A1	vaginal	No
35	28	maried	1	no	0	0	0	161	23	mahosot	18	no		no	elisa	0				27	worker		3	2	3500000	don't know			1	34	11	197	positive	0	1		3.7	23	0		0		1	1	1	39	A1	vaginal	No
36	33	maried	6	no	5	5	9	178	21	mahosot	16	no		no	rapid test	0				36	officer		3	10		don't know			1	42	14	218	positive	0	1		3.5	17	0		0		1	1	1	40	A1	vaginal	No
37	28	maried	3	yes	1	1	9	223	36	mahosot	14	no		no	elisa	0				29	other	agriculture	3	2		don't know			1	45	14	332	positive	0	1		3.3	17	0		0		1	1	1	40	A1	vaginal	No
38	19	maried	2	yes	0	0	0	190	19	mahosot	16	no		no	rapid test	0				23	trader		3	2	1500000	Yes	pere 45 ans (good health)	0	1	39	13	306	positive	1			8.6	19	0		0		1	0	1	38	A1	cesarien	Yes
39	24	maried	3	yes	0	0	0	96	14	mahosot	10	no		no	rapid test	0				31	officer		3	3	3000000	don't know			1	31	10	267	positive	1			8	63	0		0		1	1	1	39	A1	cesarien	No
40	25	maried	1	no	0	0	0	88	13	mahosot	8	no		no	rapid test	0				33	officer		3	3	3500000	don't know			1	36	11	316	positive	1			8	13	0		0		1	1	1	37	A1	vaginal	No
41	28	maried	1	no	0	0	0	266	38	mahosot	13	no		yes	rapid test	0				33	officer		3	2	3600000	don't know			1	43	14	207	positive	0	1		4.9	20	0		0		1	1	1	38	A1	vaginal	No
42	24	maried	2	no	1	1	9	420	21	mahosot	17	no		no	rapid test	0				33	officer		3	7		don't know			1	36	12	301	positive	0	1		4.5	19	0		0		1	1	1	38	A1	vaginal	No
43	22	maried	3	yes	1	1	9	178	21	mahosot	16	no		no	elisa	0				29	worker		3	7		don't know			1	37	12	294	positive	1			8.8	20	0		0		1	1	1	40	A1	vaginal	No
44	19	maried	1	no	0	0	0	87	12	mahosot	8	no		no	elisa	0				22	worker		3	9	3500000	don't know			1	37	12	245	positive	1	0		9.2	30	0		0		1	1	1	39	A0	vaginal	No
45	36	maried	2	no	1	1	9	141	20	mahosot	14	no		no	elisa	0				37	worker		1	3	3500000	don't know			1	32	10	269	positive	0	1		4.6	10	0		0		1	1	1	39	A1	vaginal	No
46	34	maried	3	no	2	2	9	194	18	mahosot	14	no		yes	rapid test	0				35	officer		2	7	7000000	Yes	mere 56 ans (good health)	0	1	31	10	397	positive	1	0		8.9	23	0		0		1	1	1	39	A1	vaginal	No
47	26	maried	1	no	0	0	0	113	16	mahosot	11	no		no	elisa	0				34	officer		2	2	3000000	don't know			1	38	12	397	positive	1	0		8.9	14	0		0		1	1	1	39	A1	vaginal	No
48	27	maried	1	no	0	0	0	116	11	mahosot	6	no		no	rapid test	0				27	officer		3	6	2000000	don't know			1	39	12	359	positive	0	1		0	13	0		0		1	1	1	39	A1	vaginal	No
49	24	maried	2	yes	0	0	0	118	16	mahosot	6	no		no	rapid test	0				25	worker		1	2	3000000	don't know			1	29	10	271	positive	0	1		3.4	16	0		0		1	1	1	35	A1	vaginal	No
50	30	maried	4	no	3	3	9	172	24	mahosot	23	no		yes	rapid test	0				42	officer		3	3	6000000	don't know			1	30	10	119	positive	1	0		3.4	5	0		0		1	1	1	40	A1	vaginal	No
51	37	maried	3	yes	1	1	9	184	26	mother and newborn	17	no		no	rapid test	0				35	officer		3	2	10000000	don't know			1	33	11	227	positive	0	1		0	27	0		0		1	1	1	35	A0	cesarien	Yes
52	35	maried	3	no	2	2	9	255	36	mahosot	22	no		yes	rapid test	0				45	trader		3	4	2500000	don't know			1	41	13	217	positive	1	0		6.5	5	0		0		1	1	1	39	A1	vaginal	No
53	25	maried	2	yes	0	0	0	252	34	mahosot	6	no		no	rapid test	0				27	worker		3	7	4000000	don't know			1	35	12	347	positive	0	1		4.6	23	1	anti epileptique	0		1	1	1	39	A1	vaginal	No
54	23	maried	1	no	0	0	0	130	19	mahosot	10	no		no	rapid test	0				25	worker		3	2	3000000	don't know			1	41	13	197	positive	0	1		4.3	18	0		0		1	1	1	40	A0	vaginal	No
55	33	maried	2	yes	0	0	0	104	13	mahosot	9	no		no	rapid test	0				33	officer		3	7	10000000	don't know			1	38	13	311	positive	0	1		3.4	18	0		0		1	1	1	38	A1	vaginal	No
56	24	maried	1	no	0	0	0	190	27	mother and newborn	14	no		no	rapid test	0				34	worker		3	5	3000000	don't know			1	36	12	248	positive	0	1		2.9	30	0		0		1	1	1	40	A1	vaginal	No
57	26	maried	1	no	0	0	0	110	15	mahosot	8	no		no	rapid test	0				29	officer		3	4	4000000	don't know			1	33	10	337	positive	0	1		4.3	15	0		0		1	1	1		A1	cesarien	No
58	36	maried	5	yes	2	2	9	258	37	mahosot	14	no		yes	elisa	0				32	trader		2	7	5000000	don't know			1	43	13	168	positive	1	0		8.9	18	0		0		1	1	1	40	A1	cesarien	Yes
59	30	maried	3	no	2	2	9	140	19	mother and newborn	9	no		yes	rapid test	0				42	worker		1	6		Yes	ses frere 36,35,23 good health	0	1	34	11	214	positive	0	1		3	21	0		0		1	1	1	33	A1	vaginal	No
60	31	maried	4	yes	0	0	0	147	21	mother and newborn	6	no		no	rapid test	0				30	trader		3	8	4000000	don't know			1	34	12	267	positive	0	1		0	24	0		0		1	1	1	38	A1	vaginal	No
61	22	maried	2	yes	0	0	0	204	29	mother and newborn	9	no		no	rapid test	0				29	worker		3	2	3000000	don't know			1	39	11	317	positive	0	1		4.5	19	0		0		1	1	1	40	A1	vaginal	No
62	26	maried	2	no	1	1	9	155	22	mahosot	18	no		no	elisa	0				26	officer		3	5	6000000	don't know			1	38	11	259	positive	0	1		0	22	0		0		1	1	1		A0	vaginal	No
63	23	maried	3	yes	1	1	9	145	21	mother and newborn	16	no		no	rapid test	0				32	worker		3	6	5000000	don't know			1	35	11	297	positive	0	1		4.1	25	0		0		1	1	1	37	A1	vaginal	No
64	30	maried	4	yes	2	2	9	254	36	mother and newborn	17	no		no	rapid test	0				32	worker		3	4	2500000	Yes	tante de son mari 34 ans (ictere)	0	1	31	10	414	positive	1	0		8.7	19	0		0		1	1	1	37	A1	vaginal	No
65	32	maried	5	yes	2	2	9	217	31	mother and newborn	26	no		yes	rapid test	1	Cycloferon	01jan2012	01mar2012	35	officer		3	4	8000000	Yes	mere dcd du cancer du foie et pere dcd du cholangiocarcinoma	1	1	30	8	237	positive	0	1		3.3	28	0		0		1	1	1	39	A1	vaginal	No
66	22	maried	2	no	1	1	9	98	13	mother and newborn	8	no		no	rapid test	0				33	worker		3	9	3000000	don't know			1	43	15	188	positive	1	0		8.7	15	0		0		1	1	1	38	A1	vaginal	No
67	24	maried	1	no	0	0	0	210	11	mahosot	8	no		yes	elisa	0				29	officer		3	5	3000000	don't know			1	37	12	245	positive	0	1		3.5	22	0		0		1	1	1	39	A1	vaginal	No
68	32	maried	3	yes	1	1	9	240	34	mahosot	5	no		no	elisa	0				33	worker		2	5	6000000	Yes	sa mere 52 dcd du cirrose du foie, soeur 27 good health, fils 5 ans good health	1	1	32	10	257	positive	0	1		7.3	12	0		0		1	1	1	41	A1	vaginal	No
69	29	maried	1	no	0	0	0	217	28	mother and newborn	22	no		yes	rapid test	0				25	officer		3	3	10000000	Yes	son pere 56 ans dcd du cirrhose du foie, sa soeur 42 ans good health	1	1	31	11	220	positive	1	0		8.9	25	0		0		1	1	1	40	A1	cesarien	Yes
70	30	maried	5	yes	2	2	9	221	31	mother and newborn	17	no		yes	rapid test	0				32	officer		3	5	3500000	Yes	son frere 26 ans good health	0	1	41	15	160	positive	1	0		5.3	22	0		0		1	1	1	38	A1	vaginal	No
71	24	maried	1	no	0	0	0	123	17	mother and newborn	6	no		no	rapid test	0				35	officer		3	2	6000000	don't know			1	37	13	252	positive	0	1		4.9	36	0		0		1	1	1	39	A1	vaginal	No
72	26	maried	2	no	1	1	9	144	29	mother and newborn	9	no		no	rapid test	0				30	worker		3	6	3000000	Yes	le frere de son pere 50 ans good health	0	1	40	12	193	positive	0	1		4.3	20	0		0		1	1	1	39	A0	vaginal	No
73	29	maried	2	yes	0	0	0	191	24	mother and newborn	24	no		yes	rapid test	0				29	officer		1	5	2000000	Yes	le pere de son mari 52 ans good health, la soeur de son mari 23 ans good health	0	1	37	12	259	positive	0	1		5.5	35	0		0		1	1	1	40	A0	vaginal	No
74	39	maried	4	no	3	3	9	159	22	mahosot		no		yes	rapid test	0				32	officer		3	5	5000000	Yes	son frere 45 ans cirrhose du foie	1	1	38	12	150	positive	0	1		0	30	0		0		1	1	1	41	A1	vaginal	No
75	28	maried	1	no	0	0	0	174	24	mother and newborn	13	no		no	rapid test	0				32	trader		3	3	6000000	Yes	pere de son mari 61 dcd??	0	1	39	14	181	positive	0	1		4	34	0		0		1	1	1		A0	vaginal	No
76	24	maried	1	no	0	0	0	220	31	mahosot	23	no		no	elisa	0				25	officer		3	4		Yes	sa soeur 21 good health	0	1	30	10	254	positive	0	1		7.1	16	0		0		1	1	1	40	A1	vaginal	No
77	32	maried	2	yes	0	0	0	81	16	mahosot	10	no		yes	rapid test	0				34	officer		3	3	5000000	don't know			1	28	9	223	positive	1	0		8.8	30	0		0		1	1	1	40	A0	vaginal	No
78	36	maried	6	yes	4	4	9	233	38	mother and newborn	13	no		yes	rapid test	1	cycloferon	01jan2005	03jan2005	53	officer		3	5	4000000	don't know			1	33	11	256	positive	0	1		3	49	0		0		1	1	1	40	A1	vaginal	No
79	30	maried	4	yes	1	1	9	256	31	mahosot	23	no		yes	rapid test	0				35	officer		2	3		don't know			1	41	14	164	positive	0	1		6.7	21	0		0		1	1	1	40	A1	cesarien	Yes
80	28	maried	2	no	1	1	9	119	18	mother and newborn	11	no		no	rapid test	0				31	officer		3	7		don't know			1	40	14	222	positive	0	1		8.2	37	0		0		1	1	1	37	A1	cesarien	No
81	32	maried	3	no	2	2	9	147	20	mahosot	15	no		no	elisa	0				49	officer		3	4	3000000	don't know			1	33	10	237	positive	0	1		3.9	12	0		0		1	1	1	38	A1	vaginal	No
82	24	maried	1	no	0	0	0	205	29	mahosot	12	no		yes	rapid test	0				25	worker		1	6		don't know			1	38	12	321	positive	1	0		8.8	19	0		0		1	1	1	38	A1	vaginal	No
83	25	maried	2	yes	0	0	0	228	33	mother and newborn	5	no		no	rapid test	0				27	worker				3500000	don't know			1	35	11	209	positive	0	1		5.4	23	0		0		1	1	1	38	A1	vaginal	No
84	26	maried	1	no	0	0	0	86	21	mother and newborn	12	no		no	rapid test	0				37	trader		3	2	6000000	don't know			1	37	12	273	positive	1	0		8	28	0		0		1	1	1	36	A1	vaginal	No
85	26	maried	2	no	1	1	9	138	19	mother and newborn	14	no		no	rapid test	0				30	worker		3	7	2000000	Yes	pere de son mari 64 (death cancer du foie)	1	1	36	13	212	positive	1	0		8	33	0		0		1	1	1	40	A1	cesarien	No
86	30	maried	3	yes	1	1	9	145	20	mahosot	11	no		no	elisa	0				31	officer		3	8	6000000	don't know			1	23	10	270	positive	1	0		8.6	15	0		0		1	1	1	40	A1	vaginal	No
87	30	maried	3	yes	1	1	9	119	17	mahosot	15	no		yes	rapid test	0				32	officer		2	3	4000000	don't know			1	36	11	175	positive	1	0		8.3	30	0		0		1	1	1		A0	vaginal	No
88	29	maried	3	no	2	2	9	264	36	mahosot	11	no		no	rapid test	0				32	officer		2	3	4000000	don't know			1	35	11	165	positive	1	0		8.8	25	0		0		1	1	1	36	A1	vaginal	No
89	21	maried	3	no	2	2	9	129	9	mother and newborn	8	no		no	rapid test	0				29	officer		2	13	2000000	don't know			1	35	11	271	positive	1	0		7.9	22	0		0		1	1	1	40	A1	vaginal	No
90	33	maried	2	no	1	1	9	147	29	mahosot	18	no		yes	rapid test	0				46	officer		2	5	8000000	Yes	sa soeur good health	0	1	35	10	193	positive	0	1		4.9	17	0		0		1	1	1	39	A1	vaginal	No
91	28	maried	3	yes	1	1	9	189	27	mahosot	18	no		no	rapid test	0				31	other	agriculture	3	2	2000000	don't know			1	30	10	210	positive	0	1		3.8	14	0		0		1	1	1		A0	vaginal	No
92	21	maried	2	yes	0	0	0	222	32	mahosot	32	no		no	rapid test	0				54	worker		3	2	4000000	don't know			1	31	10	267	positive	1	0		9.11	22	0		0		1	1	1	39	A1	vaginal	No
93	25	concubinage	2	no	1	1	0	207	29	mahosot	24	no		yes	rapid test	0				31	worker		3	4	2500000	Yes	soeur, frere good health	0	1	32	11	256	positive	1	0		0	18	0		0		1	1	1	39	A0	vaginal	No
94	28	maried	3	no	2	2	0		17	mahosot	10	no		yes	unknow	0				30	worker		3	8	3000000	Yes	pere (DCD 50), SOEUR bonne sante 36 ans)	0	1	35	12	278	positive	0	1		7.77	11	0		0		1	1	1	37	A1	vaginal	No
95	28	maried	2	no	1	1	9		39	mahosot	8	no		no	rapid test	0				30	worker		3	4	3000000	don't know			1	36	11	214	positive	1	0		6.36	51	0		0		1	1	1	39	A0	cesarien	No
96	30	maried	5	yes	3	3	9	179	24	mahosot	10	no		no	elisa	0				41	officer		1	5	4500000	don't know			1	34	11	327	positive	0	1		3.11	8	0		0		1	1	1	40	A1	vaginal	No
97	30	maried	2	yes	0	0	0	133	18	mahosot	10	no		yes	rapid test	0				30	officer		3	2	6000000	don't know			1	35	10	273	positive	0	0		0	26	0		0		1	1	1	40	A1	cesarien	No
98	24	maried	1	no	0	0	0	42	22	mahosot	6	no		yes	elisa	0				30	officer		1	7	5000000	Yes	frere et belle soeur good health	0	1	35	12	308	positive	1	0		7.83	23	0		0		1	1	1	30	A1	cesarien	Yes
99	30	maried	3	yes	0	0	0	172	25	mahosot	18	no		no	elisa	0				30	officer		2	2	3600000	don't know			1	33	11	352	positive	0	1		3.26	20	0		0		1	1	1	39	A1	vaginal	No
100	29	maried	1	no	0	0	0	205	29	mahosot	6	no		no	rapid test	0				31	officer		3	6	10000000	Yes	sonn frere 33 ans good health	0	1	34	11	305	positive	0	1		3.38	10	0		0		1	1	1	39	A1	vaginal	No
101	25	maried	2	yes	0	0	0	148	20	mahosot	7	no		no	elisa	0				29	officer		3	3	2300000	don't know			1	37	12	215	positive	1	0		7.83	24	0		0		1	1	1	39	A1	cesarien	No
102	32	maried	2	no	1	1	9	206	29	mahosot	7	no		no	elisa	0				36	worker		3	3	4000000	Yes	grande mere73 dcd cancer du foie	1	1	33	11	453	positive	1	0		0	18	0		0		1	1	1		A0	vaginal	No
103	28	maried	3	yes	1	1	9	192	27	mahosot	6	no		no	elisa	0				34	officer		3	5	5000000	Yes	mere dcd 43 ans cancer du foie	1	1	39	12	336	positive	0	1		4.09	16	0		0		1	1	1	39	A1	vaginal	No
104	26	maried	2	yes	0	0	9		19	mahosot	6	no		no	elisa	0				30	worker		3	3	4000000	don't know			1	40	13	196	positive	0	1		0	8	0		0		1	1	1		A0	vaginal	No
105	28	maried	3	yes	1	1	9	238	31	mahosot	9	no		no	rapid test	0				33	trader		3	3	3000000	Yes	mere du marie 57 good health	0	1	27	9	180	positive	0	1		3.2	18	0		0		1	1	1		A1	vaginal	No
106	30	maried	3	yes	0	0	0	197	27	mahosot	8	no		no	rapid test	0				29	officer		3	7	4000000	Yes	mere 52 good health	0	1	41	13	220	positive	0	1		4.53	18	0		0		1	1	1	39	A1	cesarien	No
107	32	maried	1	no	0	0	0	113	33	mahosot	7	no		no	rapid test	0				34	officer		3	3	3500000	don't know			1	34	11	227	positive	1	0		8.32	26	0		0		1	1	1	41	A1	cesarien	Yes
108	27	maried	2	no	1	1	9		34	mahosot	13	no		no	rapid test	0				29	officer		3	6	5000000	Yes	cousin dcd cancer du foie	1	1	35	12	316	positive	0	1		4.01	24	0		0		1	1	1	36	A1	cesarien	Yes
109	26	maried	2	no	1	1	9	259	37	mahosot	14	no		no	elisa	0				28	worker		3	5	1500000	don't know			1	38	12	518	positive	1	0		2.96	27	0		0		1	1	1	39	A0	vaginal	No
110	27	maried	1	no	0	0	0	103	14	mahosot	10	no		yes	rapid test	0				34	officer		3	5	7000000	No			1	33	12	369	positive	0	1		4.02	19	0		0		1	1	1	38	A1	vaginal	No
111	23	maried	1	no	0	0	0	257	36	mahosot	19	no		no	rapid test	0				24	officer		3	3	3500000	don't know			1	37	12	288	positive	0	1		0	16	0		0		1	1	1	39	A1	vaginal	No
112	29	maried	2	no	0	1	0	124	13	mahosot	9	no		yes	elisa	0				33	officer		2	3	7000000	Yes	pere de sa mere cancer du foie (DCD 66 ans)	1	1	35	11	243	positive	1	0		8.96	30	0		0		1	1	1	39	A1	vaginal	No
113	24	maried	3	yes	0	0	0	169	28	mahosot	11	no		no	unknow	0				30	officer		3	4	3800000	don't know			1	32	11	190	positive	0	1		3.94	13	0		0		1	1	1		A0	vaginal	No
114	21	maried	2	yes	0	0	0	202	28	mahosot	20	no		no	rapid test	0				22	worker		3	2	1500000	don't know			1	34	12	284	positive	1	0		8.37	15	0		0		1	1	1	39	A1	vaginal	No
115	28	maried	2	yes	0	0	0	263	37	mahosot	6	no		no	rapid test	0				31	officer		3	6	3000000	Yes	pere 60 good health	0	1	27	9	215	positive	0	1		2.79	18	0		0		1	1	1	40	A1	vaginal	No
116	24	maried	4	yes	0	0	9	59	33	mahosot	8	no		yes	rapid test	0				33	officer		3	7	4000000	don't know			1	27	8	294	positive	1	0		6.38	20	0		0		1	1	1	39	A1	vaginal	No
117	31	maried	4	yes	2	2	9	144	20	mahosot	8	no		no	rapid test	0				30	worker		3	4	3500000	Yes	mere du mari 56 (good health, oncle du patiente 43 good health)	0	1	34	11	188	positive	0	1		2.89	29	0		0		1	1	1	39	A1	cesarien	No
118	35	widow	5	yes	1	1	9	233	33	mother and newborn	18	no		yes	rapid test	0				36	officer		3	3	1500000	Yes	soeur33 good health	0	1	36	12	294	positive	0	1		9	16	0		0		1	0	1	38	A1	vaginal	No
119	31	maried	4	yes	1	1	9	164	19	mahosot	4	no		yes	rapid test	0				31	worker		1	3	3500000	don't know			1	37	12	238	positive	1	0		7.99	24	0		0		1	1	1	39	A1	vaginal	No
120	28	maried	1	no	0	0	0	189	27	mahosot	16	no		yes	rapid test	0				27	officer		2	4	5000000	don't know			1	35	11	243	positive	1	0		0	16	0		0		1	1	1	40	A1	cesarien	No
[truncated: 46 more columns]
